# Supplementary material for: Multivalent nanoparticle-based vaccines protect hamsters against SARS-CoV-2 after a single immunization
Source: Commun Biol. 2021 May 19;4:597. doi: 10.1038/s42003-021-02128-8 (PMC8134492; doi:10.1038/s42003-021-02128-8)
Supplement: Supplementary file 3 — Supplementary Data [file 42003_2021_2128_MOESM3_ESM.xlsx]

## Sheet: Figure 2e and Figure 3f
					Mean					Standard Deviation
	S2Pro	VLP-S2Pro	BSA			S2Pro	VLP-S2Pro	BSA			S2Pro	VLP-S2Pro	BSA
ACE2	0.905	0.856	0.088		ACE2	0.925333	0.825833	0.0771667		ACE2	0.0515429	0.0327684	0.0205759
	0.837	0.788	0.09		CR3022	1.01567	0.860833	0.0426667		CR3022	0.0146105	0.0450396	0.00258199
	0.956	0.828	0.088
	0.914	0.792	0.036
	0.972	0.869	0.081
	0.968	0.822	0.08
CR3022	1.02	0.887	0.043
	0.996	0.798	0.042
	1.037	0.818	0.043
	1.009	0.855	0.039
	1.007	0.904	0.042
	1.025	0.903	0.047
					Mean					Standard Deviation
	S6Pro	VLP-S6Pro	BSA			S6Pro	VLP-S6Pro	BSA			S6Pro	VLP-S6Pro	BSA
ACE2	1.092	0.935	0.088		ACE2	1.10867	0.997167	0.0771667		ACE2	0.044693	0.0622621	0.0205759
	1.089	0.968	0.09		CR3022	1.1695	1.01667	0.0426667		CR3022	0.0302638	0.077611	0.00258199
	1.062	0.961	0.088
	1.082	0.969	0.036
	1.178	1.06	0.081
	1.149	1.09	0.08
CR3022	1.191	1.02	0.043
	1.11	0.953	0.042
	1.177	0.897	0.043
	1.177	1.097	0.039
	1.191	1.079	0.042
	1.171	1.054	0.047

## Sheet: Figure 4b
Weights (g)						Percentage						Ave; stdev
	2016-10-01	2016-10-02	2016-10-03	2016-10-04			2016-10-01	2016-10-02	2016-10-03	2016-10-04		2016-10-01	2016-10-02	2016-10-03	2016-10-04
	Fri	Sat	Sun	Mon			Fri	Sat	Sun	Mon		0	1	2	3
	Day 0	Day 1	Day 2	Day 3			Day 0	Day 1	Day 2	Day 3		Day 0	Day 1	Day 2	Day 3
1	103	101	103	104		1	100	98.0583	100	100.971	VLP-S2Pro	100	99.0441	98.9207	100.324	Ave
2	108	107	106	108		2	100	99.0741	98.1481	100		0	0.971221	0.963295	0.560534	stdev
3	101	101	99.6	101		3	100	100	98.6139	100
4	91.1	91.5	91.7	93		4	100	100.439	100.659	102.086	VLP-S6Pro	100	99.9754	100.509	101.684
5	103	103	104	105		5	100	100	100.971	101.942		0	0.476425	0.552143	0.574965
6	97.5	97	97.4	98.5		6	100	99.4872	99.8974	101.026
7	98.5	97.5	93.4	92		7	100	98.9848	94.8223	93.401	MS2-SA VLP	100	99.3613	94.3029	92.4609
8	111	110	104	101		8	100	99.0991	93.6937	90.991		0	0.556085	0.569639	1.2894
9	107	107	101	99.5		9	100	100	94.3925	92.9907
10	96.1	96.4	89.5	87.3		10	100	100.312	93.1322	90.8429	PBS	100	100.883	96.648	95.2119
11	94.1	95.1	91.8	89.1		11	100	101.063	97.5558	94.6865		0	0.505957	3.16129	4.65399
12	94.1	95.3	93.4	94.2		12	100	101.275	99.2561	100.106

## Sheet: Figure 4c and Figure 4d
Viral Titer in Lungs (log10 PFU/g)					Viral Titer in Nasal Turbinates (log10 PFU/g)
PBS	MS2-SA VLP	VLP-S2Pro	VLP-S6Pro		PBS	MS2-SA VLP	VLP-S2Pro	VLP-S6Pro
7	6.7	0	0		6.3	7	5.7	3
6.4	6.9	0	0		6.6	7.1	3.3	3
7.4	6.3	0	0		7	6.5	5	6
